# Supplementary material for: Serological differentiation of West Nile, Usutu, and tick-borne encephalitis virus antibodies in birds and horses using mutant E protein ELISAs
Source: Sci Rep. 2025 Aug 6;15:28752. doi: 10.1038/s41598-025-14448-4 (PMC12328586; doi:10.1038/s41598-025-14448-4)
Supplement: Supplementary file 2 — Supplementary Material 2 [file 41598_2025_14448_MOESM2_ESM.xlsx]

## Sheet: duck and goose
Table S1: Raw data of WNV IgY antibody positive duck and goose sera tested in Equad and Equad pre-absorption ELISAs:
Sample ID	IgY antibody status	Sample origin	ND50 titer in WNV virus neutralization test	ND50 titer in USUV virus neutralization test	Mean OD value in WNV Equad ELISA	Mean OD value in WNV Equad pre-abs. ELISA	Mean OD value in USUV Equad ELISA	Mean OD value in USUV Equad pre-abs. ELISA	Mean OD value in TBEV Equad ELISA
Gans 67 rot	WNV positive	animal experiment, vaccinated	1:240	< 10 negative	1.5927	1.28067	0.532	0.012075	0.0183
Gans 68 grün	WNV positive	animal experiment, vaccinated	1:640	1:10	2.15117	1.89315	0.952725	0.012825	0.03525
Gans 28 weiß	WNV positive	animal experiment, infected	1:40	not necessary, experimentally infected	1.2816	0.904075	0.69405	0.05635	0.021525
Gans 29 weiß	WNV positive	animal experiment, infected	1:40	not necessary, experimentally infected	1.2247	0.809925	0.400975	0.02765	0.04785
Gans 30 weiß	WNV positive	animal experiment, infected	1:40	not necessary, experimentally infected	1.13645	1.44405	0.3727	0.0455	0.056475
Gans 31 weiß	WNV positive	animal experiment, infected	1:60	not necessary, experimentally infected	1.29818	1.77938	0.318825	0.0248	0.04695
Gans 32 weiß	WNV positive	animal experiment, infected	1:80	not necessary, experimentally infected	0.717375	0.978367	0.16035	0.027175	0.0375
Gans 33 weiß	WNV positive	animal experiment, infected	1:30	not necessary, experimentally infected	1.661	2.07723	0.29185	0.029825	0.114425
Gans 34 weiß	WNV positive	animal experiment, infected	1:55	not necessary, experimentally infected	2.02523	2.5192	1.02665	0.074	0.058225
Gans 35 weiß	WNV positive	animal experiment, infected	1:60	not necessary, experimentally infected	1.82278	2.04332	0.716825	0.06915	0.132
Gans 43 weiß	WNV positive	animal experiment, infected	1:40	not necessary, experimentally infected	0.97205	1.35383	0.20175	0.02015	0.14705
Gans 44 weiß	WNV positive	animal experiment, infected	1:60	not necessary, experimentally infected	1.7427	2.29718	0.372825	0.027025	0.063725
Gans 45 weiß	WNV positive	animal experiment, infected	1:80	not necessary, experimentally infected	1.08863	1.68313	0.1369	0.03685	0.020925
Gans 47 weiß	WNV positive	animal experiment, infected	1:80	not necessary, experimentally infected	1.65385	1.9467	0.856925	0.292275	0.156975
Gans 60 rot	WNV positive	animal experiment, infected	1:320	1:20	1.52115	1.82245	1.43245	0.36325	0.0487
Gans 61 rot	WNV positive	animal experiment, infected	1:240	1:20	1.4179	1.926	0.419125	0.081925	0.07725
Gans 62 rot	WNV positive	animal experiment, infected	1:120	1:10	0.911725	0.844733	0.323675	0.05365	0.057275
HypEnte 220	WNV positive	animal experiment, vaccinated	1:80	not necessary, experimentally vaccinated	0.731825	0.4353	0.056	0.01505	0.043775
Flügel 236	WNV positive	animal experiment, vaccinated	1:60	not necessary, experimentally vaccinated	0.465225	0.321175	0.0591	0.013125	0.0655
Flügel 237	WNV positive	animal experiment, vaccinated	1:60	not necessary, experimentally vaccinated	1.06257	0.888125	0.1594	0.051725	0.09945
Flügel 238	WNV positive	animal experiment, vaccinated	1:60	not necessary, experimentally vaccinated	2.218	2.13753	0.131575	0.038425	0.134675
Ente 16 gelb	WNV positive	animal experiment, infected	1:480	not necessary, experimentally infected	2.42925	2.51057	1.13072	0.05895	0.294025
Ente 17 gelb	WNV positive	animal experiment, infected	1:960	not necessary, experimentally infected	2.6245	2.79412	1.91447	0.399625	0.338225
Ente 18 gelb	WNV positive	animal experiment, infected	1:320	not necessary, experimentally infected	2.47257	2.58535	1.4183	0.120325	0.152975
Ente 19 gelb	WNV positive	animal experiment, infected	1:640	not necessary, experimentally infected	2.5042	2.74383	1.85165	0.129725	0.101125
Ente 20 gelb	WNV positive	animal experiment, infected	1:1920	not necessary, experimentally infected	2.15518	2.4756	0.62565	0.0374	0.094025
Ente 21 gelb	WNV positive	animal experiment, infected	1:480	not necessary, experimentally infected	2.42862	2.40345	2.36235	0.12075	0.309425
Ente 23 gelb	WNV positive	animal experiment, infected	1:80	not necessary, experimentally infected	2.22747	2.46728	1.227	0.0939	0.197575
ED-I-01/22	WNV positive	field sera from NRL	1:30	< 10 negative	1.26125	1.41305	0.33175	not tested	0.331425
ED-I-03/22	WNV positive	field sera from NRL	1:80	< 10 negative	0.739725	0.752833	0.291625	0.019875	0.275525
ED-I-05/22	WNV positive	field sera from NRL	1:60	< 10 negative	0.864875	0.785667	0.296625	0.018875	0.2573
Table S2: Raw data of USUV IgY antibody positive duck and goose sera tested in Equad and Equad pre-absorption ELISAs:
Sample ID	IgY antibody status	Sample origin	ND50 titer in WNV virus neutralization test	ND50 titer in USUV virus neutralization test	Mean OD value in WNV Equad ELISA	Mean OD value in WNV Equad pre-abs. ELISA	Mean OD value in USUV Equad ELISA	Mean OD value in USUV Equad pre-abs. ELISA	Mean OD value in TBEV Equad ELISA
Gans 70 gelb	USUV positive	animal experiment, infected	< 10 negative	1:30	0.247775	0.027	0.6325	0.6398	0.050025
Gans 71 gelb	USUV positive	animal experiment, infected	< 10 negative	1:60	0.07275	0.012	0.56735	0.509725	0.00925
Gans 72 gelb	USUV positive	animal experiment, infected	< 10 negative	1:30	0.17745	0.04375	0.332575	0.37405	0.057175
Gans 73 gelb	USUV positive	animal experiment, infected	1:15	1:60	0.7157	0.01095	1.65227	1.53403	0.19075
Gans 74 gelb	USUV positive	animal experiment, infected	1:15	1:60	0.288975	0.0086	1.11477	0.78075	0.028125
Gans 75 gelb	USUV positive	animal experiment, infected	1:20	1:80	0.367	0.008975	1.54982	1.47005	0.036825
M 1876	USUV positive	field sera from NRL	1:40	1:160	1.6278	0.03015	1.97215	0.6625	0.069225
ED-I-02/22	USUV positive	field sera from NRL	< 10 negative	1:30	0.251975	0.020025	0.707325	0.581875	0.0588
Table S3: Raw data of TBEV IgY antibody positive duck and goose sera tested in Equad and Equad pre-absorption ELISAs:
Sample ID	IgY antibody status	Sample origin	ND50 titer in WNV virus neutralization test	ND50 titer in USUV virus neutralization test	ND50 titer in TBEV virus neutralization test	Mean OD value in WNV Equad ELISA	Mean OD value in WNV Equad pre-abs. ELISA	Mean OD value in USUV Equad ELISA	Mean OD value in USUV Equad pre-abs. ELISA	Mean OD value in TBEV Equad ELISA
E 01 weiß, 16.11.2017	TBEV positive	animal experiment, infected	not necessary, experimentally infected	not necessary, experimentally infected	1:15	0.0302	not tested	0.0417	not tested	0.2425
E 01 weiß, 30.11.2017	TBEV positive	animal experiment, infected	not necessary, experimentally infected	not necessary, experimentally infected	1:5120	0.0351	not tested	0.05585	not tested	1.20937
E 02 weiß, 30.11.2017	TBEV positive	animal experiment, infected	not necessary, experimentally infected	not necessary, experimentally infected	1:15360	0.039825	not tested	0.050725	not tested	1.38813
E 03 weiß, 16.11.2017	TBEV positive	animal experiment, infected	not necessary, experimentally infected	not necessary, experimentally infected	1:40	0.028025	not tested	0.03005	not tested	0.3485
E 04 weiß, 16.11.2017	TBEV positive	animal experiment, infected	not necessary, experimentally infected	not necessary, experimentally infected	1:30	0.037325	not tested	0.0465	not tested	0.442925
E 03 weiß, 30.11.2017	TBEV positive	animal experiment, infected	not necessary, experimentally infected	not necessary, experimentally infected	1:1280	0.01475	not tested	0.022	not tested	0.8725
E 04 weiß, 30.11.2017	TBEV positive	animal experiment, infected	not necessary, experimentally infected	not necessary, experimentally infected	1:1280	0.01565	not tested	0.0227	not tested	1.06768
E 05 weiß, 30.11.2017	TBEV positive	animal experiment, infected	not necessary, experimentally infected	not necessary, experimentally infected	1:480	0.010925	not tested	0.01925	not tested	1.08237
E 06 weiß, 30.11.2017	TBEV positive	animal experiment, infected	not necessary, experimentally infected	not necessary, experimentally infected	1:3840	0.026	not tested	0.0385	not tested	1.54697
E 07 weiß, 30.11.2017	TBEV positive	animal experiment, infected	not necessary, experimentally infected	not necessary, experimentally infected	1:3840	0.038975	not tested	0.05165	not tested	1.64272
E 08 weiß, 30.11.2017	TBEV positive	animal experiment, infected	not necessary, experimentally infected	not necessary, experimentally infected	1:3840	0.0326	not tested	0.043975	not tested	1.3787
E 09 weiß, 30.11.2017	TBEV positive	animal experiment, infected	not necessary, experimentally infected	not necessary, experimentally infected	1:5120	0.023975	not tested	0.033	not tested	1.8847
E 10 weiß, 01.12.2017	TBEV positive	animal experiment, infected	not necessary, experimentally infected	not necessary, experimentally infected	1:2560	0.03395	not tested	0.0443	not tested	1.1532
E 01 orange, 01.12.2017	TBEV positive	animal experiment, infected	not necessary, experimentally infected	not necessary, experimentally infected	1:5120	0.0189	not tested	0.024675	not tested	2.00187
E 02 orange, 01.12.2017	TBEV positive	animal experiment, infected	not necessary, experimentally infected	not necessary, experimentally infected	1:1920	0.024425	not tested	0.050675	not tested	1.70435
E 03 orange, 01.12.2017	TBEV positive	animal experiment, infected	not necessary, experimentally infected	not necessary, experimentally infected	1:2560	0.04395	not tested	0.057225	not tested	1.78695
E 04 orange, 01.12.2017	TBEV positive	animal experiment, infected	not necessary, experimentally infected	not necessary, experimentally infected	1:1280	0.020175	not tested	0.033675	not tested	1.14762
E 05 orange, 01.12.2017	TBEV positive	animal experiment, infected	not necessary, experimentally infected	not necessary, experimentally infected	1:1920	0.0327	not tested	0.05115	not tested	1.47715
E 06 orange, 16.11.2017	TBEV positive	animal experiment, infected	not necessary, experimentally infected	not necessary, experimentally infected	1:60	0.02465	not tested	0.033775	not tested	0.677675
E 07 orange, 16.11.2017	TBEV positive	animal experiment, infected	not necessary, experimentally infected	not necessary, experimentally infected	1:30	0.031475	not tested	0.044125	not tested	0.49435
E 07 orange, 01.12.2017	TBEV positive	animal experiment, infected	not necessary, experimentally infected	not necessary, experimentally infected	1:1280	0.0232	not tested	0.03335	not tested	1.34185
E 08 orange, 01.12.2017	TBEV positive	animal experiment, infected	not necessary, experimentally infected	not necessary, experimentally infected	1:1280	0.025975	not tested	0.03825	not tested	1.4743
E 09 orange, 01.12.2017	TBEV positive	animal experiment, infected	not necessary, experimentally infected	not necessary, experimentally infected	1:960	0.0174	not tested	0.0267	not tested	0.8781
Table S4: Raw data of Flavivirus IgY antibody negative duck and goose sera tested in Equad and Equad pre-absorption ELISAs:
Sample ID	IgY antibody status	Sample origin	Mean OD value in WNV Equad ELISA	Mean OD value in WNV Equad pre-abs. ELISA	Mean OD value in USUV Equad ELISA	Mean OD value in USUV Equad pre-abs. ELISA	Mean OD value in TBEV Equad ELISA
V 4859	negative	field sera from national reference laboratory (NRL)	0.02895	not tested	0.01625	not tested	0.02055
V 4860	negative	field sera from NRL	0.08685	0.014625	0.0733	0.0373	0.0969
V 4861	negative	field sera from NRL	0.05375	not tested	0.0218	not tested	0.0258
V 4862	negative	field sera from NRL	0.05235	0.02705	0.03945	0.043675	0.05815
V 4863	negative	field sera from NRL	0.0234	not tested	0.0229	not tested	0.02555
V 4864	negative	field sera from NRL	0.053275	0.0172	0.0524	0.0304	0.0527
V 4867	negative	field sera from NRL	0.035425	not tested	0.028925	not tested	0.0448
V 4868	negative	field sera from NRL	0.027825	not tested	0.019475	not tested	0.0229
V 4869	negative	field sera from NRL	0.048275	not tested	0.06405	not tested	0.054625
V 4870	negative	field sera from NRL	0.078275	not tested	0.09285	not tested	0.099225
V 4871	negative	field sera from NRL	0.03195	not tested	0.040425	not tested	0.03925
V 4872	negative	field sera from NRL	0.0787	not tested	0.0937	not tested	0.0974
V 4873	negative	field sera from NRL	0.014775	0.008575	0.026625	0.01715	0.019375
V 4874	negative	field sera from NRL	0.0397	0.01515	0.0382	0.01085	0.044625
V 4875	negative	field sera from NRL	0.039425	not tested	0.03455	not tested	0.0501
V 4876	negative	field sera from NRL	0.0349	not tested	0.04155	not tested	0.03525
V 4877	negative	field sera from NRL	0.038125	not tested	0.0389	not tested	0.048175
V 4878	negative	field sera from NRL	0.028775	not tested	0.030125	not tested	0.03545
V 4879	negative	field sera from NRL	0.0221	not tested	0.016575	not tested	0.0215
V 4880	negative	field sera from NRL	0.0267	not tested	0.0507	not tested	0.0448
V 4881	negative	field sera from NRL	0.02805	not tested	0.031825	not tested	0.039175
V 4882	negative	field sera from NRL	0.01515	not tested	0.021925	not tested	0.020825
V 4883	negative	field sera from NRL	0.098225	not tested	0.057225	not tested	0.07465
V 4884	negative	field sera from NRL	0.052	not tested	0.041975	not tested	0.048325
V 4885	negative	field sera from NRL	0.089325	not tested	0.057825	not tested	0.066125
V 4886	negative	field sera from NRL	0.03695	not tested	0.0325	not tested	0.062225
V 4887	negative	field sera from NRL	0.0414	not tested	0.041375	not tested	0.050275
V 4889	negative	field sera from NRL	0.046975	not tested	0.035225	not tested	0.05705
V 4890	negative	field sera from NRL	0.09495	not tested	0.063975	not tested	0.073975
V 4891	negative	field sera from NRL	0.047525	0.0077	0.041025	0.018975	0.05025
V 4892	negative	field sera from NRL	0.063775	0.030875	0.060325	0.0518	0.073525
V 4893	negative	field sera from NRL	0.053025	not tested	0.0608	not tested	0.063475
V 4894	negative	field sera from NRL	0.071075	0.0086	0.066825	0.015475	0.072775
V 4895	negative	field sera from NRL	0.0538	0.016225	0.04075	0.028175	0.055
V 4896	negative	field sera from NRL	0.073675	0.028825	0.078	0.033575	0.0785
V 4897	negative	field sera from NRL	0.053075	0.022025	0.04985	0.02225	0.059675
V 4898	negative	field sera from NRL	0.040525	not tested	0.04545	not tested	0.044225
V 4899	negative	field sera from NRL	0.051675	0.02105	0.068275	0.022525	0.058025
V 4900	negative	field sera from NRL	0.084025	0.041825	0.069075	0.0379	0.078225
V 4901	negative	field sera from NRL	0.059425	0.015775	0.06315	0.0208	0.07175
V 4902	negative	field sera from NRL	0.06845	0.02845	0.08685	0.0453	0.071225
V 4903	negative	field sera from NRL	0.091325	0.0114	0.0843	0.026175	0.098925
V 4904	negative	field sera from NRL	0.04075	0.0079	0.045475	0.02095	0.047425
V 4905	negative	field sera from NRL	0.0335	0.0142	0.05575	0.020075	0.0382
V 4906	negative	field sera from NRL	0.06855	0.01485	0.0724	0.02425	0.0833
V 4907	negative	field sera from NRL	0.0477	0.0385	0.0444	0.030275	0.04565
V 4908	negative	field sera from NRL	0.07525	0.024025	0.086825	0.0288	0.06915
V 4909	negative	field sera from NRL	0.05705	0.013175	0.07335	0.02285	0.07725
V 4910	negative	field sera from NRL	0.0411	not tested	0.0415	not tested	0.0469
V 4911	negative	field sera from NRL	0.0269	not tested	0.031125	not tested	0.03
V 4912	negative	field sera from NRL	0.04655	not tested	0.04115	not tested	0.05285
V 4913	negative	field sera from NRL	0.068625	not tested	0.0665	not tested	0.0626
V 4914	negative	field sera from NRL	0.04465	not tested	0.05615	not tested	0.0363
V 4915	negative	field sera from NRL	0.063575	not tested	0.04235	not tested	0.055175
V 4916	negative	field sera from NRL	0.053575	not tested	0.0545	not tested	0.054225
V 4917	negative	field sera from NRL	0.0487	not tested	0.050625	not tested	0.055775
V 4918	negative	field sera from NRL	0.05515	not tested	0.045	not tested	0.0583
V 4919	negative	field sera from NRL	0.0666	not tested	0.0428	not tested	0.058475
V 4920	negative	field sera from NRL	0.07245	not tested	0.0457	not tested	0.056225
V 4921	negative	field sera from NRL	0.04155	not tested	0.042825	not tested	0.0433
V 4922	negative	field sera from NRL	0.04835	not tested	0.048775	not tested	0.049325
V 4923	negative	field sera from NRL	0.055725	not tested	0.037275	not tested	0.0563
V 4924	negative	field sera from NRL	0.05785	not tested	0.043275	not tested	0.05585
V 4925	negative	field sera from NRL	0.0232	not tested	0.033425	not tested	0.029175
V 4926	negative	field sera from NRL	0.039125	not tested	0.044875	not tested	0.044675
V 4927	negative	field sera from NRL	0.032175	not tested	0.033825	not tested	0.03415
V 4928	negative	field sera from NRL	0.063075	not tested	0.045125	not tested	0.048625
V 4929	negative	field sera from NRL	0.047775	not tested	0.03925	not tested	0.051625
V 4930	negative	field sera from NRL	0.03925	not tested	0.032425	not tested	0.03595
V 4931	negative	field sera from NRL	0.058	not tested	0.0509	not tested	0.044525
V 4932	negative	field sera from NRL	0.041275	not tested	0.0353	not tested	0.040075
V 4933	negative	field sera from NRL	0.043825	not tested	0.0429	not tested	0.04705
V 4934	negative	field sera from NRL	0.073025	not tested	0.081875	not tested	0.082275
V 4935	negative	field sera from NRL	0.03605	not tested	0.0329	not tested	0.03835
V 4936	negative	field sera from NRL	0.0357	not tested	0.034475	not tested	0.034725
V 4937	negative	field sera from NRL	0.03195	not tested	0.039525	not tested	0.041325
V 4938	negative	field sera from NRL	0.056325	not tested	0.0635	not tested	0.086475
V 4829	negative	field sera from NRL	0.037	not tested	0.038575	not tested	0.142775
V 4830	negative	field sera from NRL	0.052825	not tested	0.056025	not tested	0.105775
V 4831	negative	field sera from NRL	0.04715	not tested	0.04465	not tested	0.10095
V 4832	negative	field sera from NRL	0.0477	not tested	0.052875	not tested	0.2501
V 4833	negative	field sera from NRL	0.03535	not tested	0.03685	not tested	0.082175
V 4834	negative	field sera from NRL	0.07195	not tested	0.070925	not tested	0.090025
V 4835	negative	field sera from NRL	0.081825	not tested	0.1043	not tested	0.08
V 4836	negative	field sera from NRL	0.067225	not tested	0.065925	not tested	0.074525
V 4837	negative	field sera from NRL	0.051475	not tested	0.0331	not tested	0.05735
V 4838	negative	field sera from NRL	0.072525	not tested	0.06735	not tested	0.091775
V 4839	negative	field sera from NRL	0.031575	not tested	0.044175	not tested	0.0391
V 4840	negative	field sera from NRL	0.06975	not tested	0.067125	not tested	0.072725
V 4841	negative	field sera from NRL	0.0771	not tested	0.088875	not tested	0.0916
V 4842	negative	field sera from NRL	0.0374	not tested	0.044925	not tested	0.1335
V 4843	negative	field sera from NRL	0.054025	not tested	0.050425	not tested	0.051425
V 4844	negative	field sera from NRL	0.103375	not tested	0.269225	not tested	0.326275
V 4845	negative	field sera from NRL	0.04475	not tested	0.059075	not tested	0.09535
V 4846	negative	field sera from NRL	0.0311	not tested	0.033925	not tested	0.04995
V 4847	negative	field sera from NRL	0.0686	not tested	0.07495	not tested	0.092275
V 4848	negative	field sera from NRL	0.06995	not tested	0.0789	not tested	0.10315
V 4849	negative	field sera from NRL	0.053	not tested	0.0505	not tested	0.07075
V 4850	negative	field sera from NRL	0.06715	not tested	0.087375	not tested	0.1497
V 4851	negative	field sera from NRL	0.05895	not tested	0.0718	not tested	0.1236
V 4852	negative	field sera from NRL	0.048075	not tested	0.05995	not tested	0.09305
V 4853	negative	field sera from NRL	0.0958	not tested	0.0774	not tested	0.126475
V 4854	negative	field sera from NRL	0.0448	not tested	0.057375	not tested	0.05115
V 4855	negative	field sera from NRL	0.05015	not tested	0.087275	not tested	0.14815
V 4856	negative	field sera from NRL	0.0662	not tested	0.1169	not tested	0.135775
V 4857	negative	field sera from NRL	0.07055	not tested	0.104575	not tested	0.100125
V 4858	negative	field sera from NRL	0.032225	not tested	0.05005	not tested	0.043
V 4865	negative	field sera from NRL	not tested	0.011	not tested	0.018	not tested

## Sheet: chicken
Table S5: Raw data of WNV IgY antibody positive chicken sera tested in WNV and TBEV Equad ELISAs:
Sample ID	IgY antibody status	Sample origin	ND50 titer in WNV virus neutralization test	ND50 titer in USUV virus neutralization test	Mean OD value in WNV Equad ELISA	Mean OD value in TBEV Equad ELISA
Huhn 194	WNV positive	animal experiment, vaccinated	1:500	not necessary, experimentally vaccinated	2.1319	0.041225
Huhn 195	WNV positive	animal experiment, vaccinated	1:250	not necessary, experimentally vaccinated	2.20595	0.031275
Huhn 196	WNV positive	animal experiment, vaccinated	1:80	not necessary, experimentally vaccinated	1.93142	0.021575
Huhn 197	WNV positive	animal experiment, vaccinated	1:900	not necessary, experimentally vaccinated	2.0809	0.02905
Hahn blau 9451	WNV positive	animal experiment, vaccinated	1:30	< 10 negative	1.30823	0.309625
Hahn gelb 9446	WNV positive	animal experiment, vaccinated	1:30	1:10	1.4022	0.2228
Huhn 01 rot	WNV positive	animal experiment, infected	1:45	not necessary, experimentally infected	1.59288	0.074175
Huhn 02 rot	WNV positive	animal experiment, infected	1:40	not necessary, experimentally infected	1.59148	0.145725
Huhn 03 rot	WNV positive	animal experiment, infected	1:60	not necessary, experimentally infected	0.99975	0.0325
Huhn 04 rot	WNV positive	animal experiment, infected	1:60	not necessary, experimentally infected	0.586375	0.051075
Huhn 05 rot	WNV positive	animal experiment, infected	1:60	not necessary, experimentally infected	1.52465	0.306425
Huhn 06 rot	WNV positive	animal experiment, infected	1:30	not necessary, experimentally infected	1.39538	0.073575
Huhn 07 rot	WNV positive	animal experiment, infected	1:40	not necessary, experimentally infected	1.64782	0.03995
Huhn 08 rot	WNV positive	animal experiment, infected	1:120	not necessary, experimentally infected	1.85425	0.502975
ED-I-324/19 Nr. 1	WNV positive	field sera from NRL	1:30	< 10 negative	0.3241	0.46525
ED-I-324/19 Nr. 2	WNV positive	field sera from NRL	1:240	< 10 negative	0.4379	0.1857
ED-I-324/19 Nr. 3	WNV positive	field sera from NRL	1:80	1:10	0.392	0.2781
ED-I-324/19 Nr. 4	WNV positive	field sera from NRL	1:960	1:10	1.6578	0.4495
ED-I-324/19 Nr. 5	WNV positive	field sera from NRL	1:160	1:20	0.20305	0.196025
Table S6: Raw data of TBEV IgY antibody positive chicken sera tested in WNV and TBEV Equad ELISAs:
Sample ID	IgY antibody status	Sample origin	ND50 titer in WNV virus neutralization test	ND50 titer in USUV virus neutralization test	ND50 titer in TBEV virus neutralization test	Mean OD value in WNV Equad ELISA	Mean OD value in TBEV Equad ELISA
Huhn blau Nr. 01 04.09.2017	TBEV positive	animal experiment, vaccinated	not necessary, experimentally vaccinated	not necessary, experimentally vaccinated	1:640	0.070025	1.9272
Huhn blau Nr. 02 04.09.2017	TBEV positive	animal experiment, vaccinated	not necessary, experimentally vaccinated	not necessary, experimentally vaccinated	1:480	0.05655	2.10253
Huhn blau Nr. 03 04.09.2017	TBEV positive	animal experiment, vaccinated	not necessary, experimentally vaccinated	not necessary, experimentally vaccinated	1:1280	0.30985	2.35155
Huhn blau Nr. 04 04.09.2017	TBEV positive	animal experiment, vaccinated	not necessary, experimentally vaccinated	not necessary, experimentally vaccinated	1:640	0.0715	2.325
Huhn blau Nr. 05 04.09.2017	TBEV positive	animal experiment, vaccinated	not necessary, experimentally vaccinated	not necessary, experimentally vaccinated	1:240	0.078025	1.5078
H 01 rot, 12.05.2017	TBEV positive	animal experiment, infected	not necessary, experimentally infected	not necessary, experimentally infected	1:320	0.004725	0.091975
H 02 rot, 12.05.2017	TBEV positive	animal experiment, infected	not necessary, experimentally infected	not necessary, experimentally infected	1:960	0.003175	0.828875
H 03 rot, 12.05.2017	TBEV positive	animal experiment, infected	not necessary, experimentally infected	not necessary, experimentally infected	1:2560	0.002475	0.543675
H 04 rot, 12.05.2017	TBEV positive	animal experiment, infected	not necessary, experimentally infected	not necessary, experimentally infected	1:120	0.003225	0.348825
H 05 rot, 12.05.2017	TBEV positive	animal experiment, infected	not necessary, experimentally infected	not necessary, experimentally infected	1:120	0.004375	0.0645
H 06 rot, 12.05.2017	TBEV positive	animal experiment, infected	not necessary, experimentally infected	not necessary, experimentally infected	1:960	0.004225	1.0135
H 07 rot, 12.05.2017	TBEV positive	animal experiment, infected	not necessary, experimentally infected	not necessary, experimentally infected	1:960	0.004425	0.19905
H 08 rot, 12.05.2017	TBEV positive	animal experiment, infected	not necessary, experimentally infected	not necessary, experimentally infected	1:480	0.0036	0.3781
H 09 rot, 12.05.2017	TBEV positive	animal experiment, infected	not necessary, experimentally infected	not necessary, experimentally infected	1:3840	0.00845	0.82625
H 10 rot, 12.05.2017	TBEV positive	animal experiment, infected	not necessary, experimentally infected	not necessary, experimentally infected	1:5120	0.0036	0.4927
H 01 gold, 12.05.2017	TBEV positive	animal experiment, infected	not necessary, experimentally infected	not necessary, experimentally infected	1:960	0.003575	0.280325
H 02 gold, 12.05.2017	TBEV positive	animal experiment, infected	not necessary, experimentally infected	not necessary, experimentally infected	1:1920	0.004975	0.27005
H 03 gold, 12.05.2017	TBEV positive	animal experiment, infected	not necessary, experimentally infected	not necessary, experimentally infected	1:1280	0.00475	1.11443
H 04 gold, 12.05.2017	TBEV positive	animal experiment, infected	not necessary, experimentally infected	not necessary, experimentally infected	1:640	0.004075	0.7782
H 05 gold, 12.05.2017	TBEV positive	animal experiment, infected	not necessary, experimentally infected	not necessary, experimentally infected	1:7680	0.0048	0.5915
H 06 gold, 12.05.2017	TBEV positive	animal experiment, infected	not necessary, experimentally infected	not necessary, experimentally infected	1:1280	0.0092	0.5257
H 07 gold, 12.05.2017	TBEV positive	animal experiment, infected	not necessary, experimentally infected	not necessary, experimentally infected	1:3840	0.0047	0.670375
H 08 gold, 12.05.2017	TBEV positive	animal experiment, infected	not necessary, experimentally infected	not necessary, experimentally infected	1:480	0.004425	0.863075
H 09 gold, 12.05.2017	TBEV positive	animal experiment, infected	not necessary, experimentally infected	not necessary, experimentally infected	1:80	0.002375	0.123575
H 10 gold, 12.05.2017	TBEV positive	animal experiment, infected	not necessary, experimentally infected	not necessary, experimentally infected	1:1280	0.004225	0.5491
H 04 grün, 09.07.2017	TBEV positive	animal experiment, infected	not necessary, experimentally infected	not necessary, experimentally infected	1:30	0.00485	0.123525
H 02 gold, 13.07.2017	TBEV positive	animal experiment, infected	not necessary, experimentally infected	not necessary, experimentally infected	1:60	0.014025	0.057175
H 01 silber, 26.07.2017	TBEV positive	animal experiment, infected	not necessary, experimentally infected	not necessary, experimentally infected	1:5120	0.007	0.794325
H 02 silber, 26.07.2017	TBEV positive	animal experiment, infected	not necessary, experimentally infected	not necessary, experimentally infected	1:640	0.0072	0.738925
H 03 silber, 26.07.2017	TBEV positive	animal experiment, infected	not necessary, experimentally infected	not necessary, experimentally infected	1:240	0.00715	0.642375
H 04 silber, 26.07.2017	TBEV positive	animal experiment, infected	not necessary, experimentally infected	not necessary, experimentally infected	1:120	0.005775	0.316175
H 05 silber, 26.07.2017	TBEV positive	animal experiment, infected	not necessary, experimentally infected	not necessary, experimentally infected	1:480	0.00445	1.1434
H 06 silber, 26.07.2017	TBEV positive	animal experiment, infected	not necessary, experimentally infected	not necessary, experimentally infected	1:80	0.0079	0.09575
H 07 silber, 26.07.2017	TBEV positive	animal experiment, infected	not necessary, experimentally infected	not necessary, experimentally infected	1:640	0.0074	0.743975
H 08 silber, 26.07.2017	TBEV positive	animal experiment, infected	not necessary, experimentally infected	not necessary, experimentally infected	1:3840	0.0065	0.65515
H 09 silber, 26.07.2017	TBEV positive	animal experiment, infected	not necessary, experimentally infected	not necessary, experimentally infected	1:960	0.004425	0.5254
H 10 silber, 26.07.2017	TBEV positive	animal experiment, infected	not necessary, experimentally infected	not necessary, experimentally infected	1:1920	0.006025	1.0264
H 01 blau, 26.07.2017	TBEV positive	animal experiment, infected	not necessary, experimentally infected	not necessary, experimentally infected	1:480	0.00855	0.642275
H 03 blau, 26.07.2017	TBEV positive	animal experiment, infected	not necessary, experimentally infected	not necessary, experimentally infected	1:160	0.00565	0.185625
H 04 blau, 26.07.2017	TBEV positive	animal experiment, infected	not necessary, experimentally infected	not necessary, experimentally infected	1:320	0.005425	0.2999
H 05 blau, 26.07.2017	TBEV positive	animal experiment, infected	not necessary, experimentally infected	not necessary, experimentally infected	1:1280	0.007275	0.94645
H 06 blau, 26.07.2017	TBEV positive	animal experiment, infected	not necessary, experimentally infected	not necessary, experimentally infected	1:960	0.007975	0.481675
H 07 blau, 26.07.2017	TBEV positive	animal experiment, infected	not necessary, experimentally infected	not necessary, experimentally infected	1:640	0.010175	1.35448
H 08 blau, 26.07.2017	TBEV positive	animal experiment, infected	not necessary, experimentally infected	not necessary, experimentally infected	1:320	0.0051	0.40995
H 09 blau, 26.07.2017	TBEV positive	animal experiment, infected	not necessary, experimentally infected	not necessary, experimentally infected	1:320	0.007825	0.165175
H 10 blau, 26.07.2017	TBEV positive	animal experiment, infected	not necessary, experimentally infected	not necessary, experimentally infected	1:240	0.005375	0.22525
Table S7: Raw data of Flavivirus IgY antibody negative chicken sera tested in WNV and TBEV Equad ELISAs:
Sample ID	IgY antibody status	Sample origin	Mean OD value in WNV Equad ELISA	Mean OD value in TBEV Equad ELISA
Nr. 21	negative	field sera from NRL	0.004375	0.016825
Nr. 22	negative	field sera from NRL	0.003725	0.0173
Nr. 23	negative	field sera from NRL	0.00365	0.016125
Nr. 24	negative	field sera from NRL	0.007975	0.0266
Nr. 25	negative	field sera from NRL	0.010475	0.081275
Nr. 26	negative	field sera from NRL	0.008525	0.0696
Nr. 27	negative	field sera from NRL	0.04985	0.0737
Nr. 28	negative	field sera from NRL	0.018375	0.05925
Nr. 29	negative	field sera from NRL	0.05745	0.036025
Nr. 30	negative	field sera from NRL	0.029425	0.035475
Nr. 31	negative	field sera from NRL	0.03135	0.03885
Nr. 32	negative	field sera from NRL	0.039625	0.043875
Nr. 33	negative	field sera from NRL	0.03205	0.043
Nr. 34	negative	field sera from NRL	0.031175	0.04195
Nr. 35	negative	field sera from NRL	0.028825	0.036
Nr. 36	negative	field sera from NRL	0.035675	0.048775
Nr. 37	negative	field sera from NRL	0.0332	0.06645
Nr. 38	negative	field sera from NRL	0.02335	0.04545
Nr. 39	negative	field sera from NRL	0.01765	0.041225
Nr. 40	negative	field sera from NRL	0.06225	0.095225
Huhn Blau 1 (17.07.2017)	negative	animal experiment	0.050225	0.103675
Huhn Blau 3 (17.07.2017)	negative	animal experiment	0.0193	0.047875
Huhn Blau 4 (17.07.2017)	negative	animal experiment	0.02565	0.05315
Huhn Blau 5 (17.07.2017)	negative	animal experiment	0.031125	0.0632
Huhn 15 Braun (11.05.2018)	negative	animal experiment	0.011425	0.0152
HypHuhn 232	negative	animal experiment	0.1271	0.193375
HypHuhn 233	negative	animal experiment	0.0183	0.0207
HypHuhn 234	negative	animal experiment	0.03535	0.027225
HypHuhn 235	negative	animal experiment	0.0168	0.092875
HypHuhn 43 grün (13.03.2008)	negative	animal experiment	0.006625	0.06765
HypHuhn 44 grün (13.03.2008)	negative	animal experiment	0.009825	0.08105
HypHuhn 45 grün (13.03.2008)	negative	animal experiment	0.005925	0.018725
HypHuhn 46 grün (13.03.2008)	negative	animal experiment	0.012725	0.03495
Huhn Lila 1	negative	animal experiment	0.033525	0.1448
Huhn Lila 2	negative	animal experiment	0.026625	0.225175
H 02 blau, 26.07.2017	negative	animal experiment	0.004775	0.0775

## Sheet: horse
Table S8: Raw data of WNV IgG antibody positive horse sera tested in Equad and Equad pre-absorption ELISAs:
Sample ID	IgG antibody status	Sample origin	ND50 titer in WNV virus neutralization test	ND50 titer in USUV virus neutralization test	ND50 titer in TBEV virus neutralization test	Mean OD value in WNV Equad ELISA	Mean OD value in WNV Equad pre-abs. ELISA	Mean OD value in USUV Equad ELISA	Mean OD value in USUV Equad pre-abs. ELISA	Mean OD value in TBEV Equad ELISA
Rh 12	WNV positive	field sera from U.S. in 2007	1:160	not done,no virus circulation of USUV and TBEV in U.S. in 2007		0.89285	1.17033	0.20325	0.044375	0.077175
Rh 13	WNV positive	field sera from U.S. in 2007	1:160	not done,no virus circulation of USUV and TBEV in U.S. in 2007		0.866375	1.20225	0.110775	0.035025	0.057275
Rh 14	WNV positive	field sera from U.S. in 2007	1:320	not done,no virus circulation of USUV and TBEV in U.S. in 2007		1.58242	1.78442	0.2407	0.052475	0.129175
Rh 15	WNV positive	field sera from U.S. in 2007	1:640	not done,no virus circulation of USUV and TBEV in U.S. in 2007		1.62833	1.85197	0.228475	0.044625	0.0779
Rh 16	WNV positive	field sera from U.S. in 2007	1:1280	not done,no virus circulation of USUV and TBEV in U.S. in 2007		1.81287	2.07685	0.230075	0.062275	0.07435
P 1646	WNV positive	field sera from Greece in 2013	1:320	1:15	< 10 negative	1.56923	1.4117	0.621475	0.069125	0.112225
P 1648	WNV positive	field sera from Greece in 2013	1:240	1:10	< 10 negative	1.02138	1.03858	0.328075	0.057	0.11235
P 1649	WNV positive	field sera from Greece in 2013	1:60	< 10 negative	< 10 negative	0.848125	1.0629	0.31665	0.28705	0.1029
P 1650	WNV positive	field sera from Greece in 2013	1:160	< 10 negative	< 10 negative	1.4141	1.91627	0.49635	0.067875	0.253325
P 2452	WNV positive	routine diagnostics	1:160	< 10 negative	< 10 negative	0.6135	1.17205	0.11035	0.046275	0.06595
P 2453	WNV positive	routine diagnostics	1:240	< 10 negative	< 10 negative	1.56198	1.79015	0.679325	0.2123	0.157525
P 2454	WNV positive	routine diagnostics	1:960	1:10	< 10 negative	1.97865	2.3818	1.03587	0.053075	0.1289
P 2482	WNV positive	routine diagnostics	1:320	< 10 negative	< 10 negative	1.45727	1.72003	0.3935	0.048825	0.110975
P 2488	WNV positive	routine diagnostics	1:320	< 10 negative	< 10 negative	0.961925	1.51988	0.239	0.066175	0.065075
P 2522	WNV positive	routine diagnostics	1:240	< 10 negative	< 10 negative	0.859525	1.46508	0.280425	0.084725	0.049825
P 2569	WNV positive	routine diagnostics	1:160	< 10 negative	< 10 negative	0.866275	1.32452	0.21515	0.04605	0.077725
P 2456	WNV positive	routine diagnostics	1:60	< 10 negative	< 10 negative	0.832725	1.0236	0.252775	0.1172	0.133875
P 2461	WNV positive	routine diagnostics	1:90	< 10 negative	< 10 negative	0.9407	0.8032	0.368975	0.0991	0.2219
P 2462	WNV positive	routine diagnostics	1:20	< 10 negative	< 10 negative	0.485975	0.61125	0.128175	0.056975	0.07755
P 2469	WNV positive	routine diagnostics	1:100	< 10 negative	< 10 negative	1.45052	1.31543	0.9672	0.063825	0.12715
P 2471	WNV positive	routine diagnostics	1:100	< 10 negative	< 10 negative	1.21985	1.27268	0.32515	0.065575	0.5138
P 2480	WNV positive	routine diagnostics	1:15	< 10 negative	< 10 negative	0.343975	0.400975	0.071375	0.038	0.0745
P 2484	WNV positive	routine diagnostics	1:10	< 10 negative	< 10 negative	0.301775	0.270375	0.135725	0.04395	0.106225
P 2486	WNV positive	routine diagnostics	1:240	< 10 negative	< 10 negative	1.8613	1.64707	0.509825	0.051625	0.0963
P 2487	WNV positive	routine diagnostics	1:80	1:10	< 10 negative	0.835	0.699725	0.192	0.034675	0.08215
P 2489	WNV positive	routine diagnostics	1:160	1:15	< 10 negative	1.4488	1.29397	0.3749	0.07475	0.13465
P 2490	WNV positive	routine diagnostics	1:320	< 10 negative	< 10 negative	1.83433	1.83382	0.46815	0.033625	0.10115
P 2509	WNV positive	routine diagnostics	1:640	1:20	< 10 negative	2.32575	2.07788	1.16605	0.1663	0.11835
P 2511	WNV positive	routine diagnostics	1:240	< 10 negative	< 10 negative	1.52977	1.31618	0.298275	0.063275	0.1216
P 2513	WNV positive	routine diagnostics	1:960	< 10 negative	< 10 negative	2.42218	2.1935	1.59605	0.242325	0.225775
P 2516	WNV positive	routine diagnostics	1:240	1:20	< 10 negative	1.57153	1.49798	0.351475	0.0423	0.106025
P 2518	WNV positive	routine diagnostics	1:70	1:10	< 10 negative	0.771225	0.631175	0.326625	0.196675	0.072025
P 2519	WNV positive	routine diagnostics	1:320	1:10	< 10 negative	2.24715	2.09597	1.31423	0.139825	0.203625
P 2520	WNV positive	routine diagnostics	1:960	< 10 negative	< 10 negative	2.06958	1.69822	0.875	0.122	0.23555
P 2521	WNV positive	routine diagnostics	1:320	< 10 negative	< 10 negative	2.28655	1.87757	1.06753	0.061475	0.2077
P 2523	WNV positive	routine diagnostics	1:80	< 10 negative	< 10 negative	0.956575	0.6546	0.183575	0.03705	0.129075
P 2526	WNV positive	routine diagnostics	1:15	< 10 negative	< 10 negative	0.2081	0.046225	0.558175	0.20095	0.1383
P 2527	WNV positive	routine diagnostics	1:80	1:15	< 10 negative	1.3357	0.865	0.495975	0.0301	0.123375
P 2529	WNV positive	routine diagnostics	1:480	1:10	< 10 negative	2.1327	2.0167	0.819125	0.070125	0.115775
P 2530	WNV positive	routine diagnostics	1:320	< 10 negative	< 10 negative	2.09203	1.82072	0.774975	0.074725	0.191925
P 2533	WNV positive	routine diagnostics	1:80	< 10 negative	< 10 negative	0.939825	1.11977	0.131675	0.0464	0.063525
P 2547	WNV positive	routine diagnostics	1:120	< 10 negative	< 10 negative	0.646525	0.5901	0.149225	0.092775	0.0728
P 2549	WNV positive	routine diagnostics	1:80	< 10 negative	< 10 negative	0.4256	0.61205	0.1111	0.07455	0.082725
P 2552	WNV positive	routine diagnostics	1:20	< 10 negative	< 10 negative	0.279225	0.34535	0.14365	0.212675	0.14055
P 2558	WNV positive	routine diagnostics	1:60	< 10 negative	< 10 negative	0.2568	0.327175	0.0878	0.085425	0.0754
P 2560	WNV positive	routine diagnostics	1:80	< 10 negative	< 10 negative	0.5631	0.76595	0.1377	0.1274	0.1039
P 2562	WNV positive	routine diagnostics	1:20	1:10	< 10 negative	0.18495	0.3106	0.089575	0.049675	0.0888
P 2564	WNV positive	routine diagnostics	1:240	< 10 negative	< 10 negative	1.84137	2.27132	0.571675	0.079125	0.06595
P 2570	WNV positive	routine diagnostics	1:320	1:10	< 10 negative	1.95098	2.24483	0.634025	0.152375	0.1126
Table S9: Raw data of USUV IgG antibody positive horse sera tested in Equad and Equad pre-absorption ELISAs:
Sample ID	IgG antibody status	Sample origin	ND50 titer in WNV virus neutralization test	ND50 titer in USUV virus neutralization test	ND50 titer in TBEV virus neutralization test	Mean OD value in WNV Equad ELISA	Mean OD value in WNV Equad pre-abs. ELISA	Mean OD value in USUV Equad ELISA	Mean OD value in USUV Equad pre-abs. ELISA	Mean OD value in TBEV Equad ELISA
P 2465	USUV positive	routine diagnostics	< 10 negative	1:80	< 10 negative	0.45485	0.0412	1.16347	1.09307	0.071225
P 2479	USUV positive	routine diagnostics	1:10	1:160	< 10 negative	0.441475	0.0437	1.37618	1.44375	0.156075
P 2481	USUV positive	routine diagnostics	< 10 negative	1:80	< 10 negative	0.1558	0.0168	1.26037	1.49205	0.048525
P 2515	USUV positive	routine diagnostics	1:10	1:40	< 10 negative	0.544975	0.0478	1.17155	0.9807	0.073675
P 2543	USUV positive	routine diagnostics	1:10	1:40	< 10 negative	0.497325	0.0259	1.20095	1.1102	0.077875
P 2545	USUV positive	routine diagnostics	< 10 negative	1:40	< 10 negative	0.40745	0.13215	1.14037	1.2256	0.080925
P 2754	USUV positive	routine diagnostics	1:15	1:80	< 10 negative	0.485525	0.03935	1.36603	1.49913	0.063725
P 2773	USUV positive	routine diagnostics	1:10	1:80	< 10 negative	0.384	0.0495	1.25602	1.39195	0.141275
P 2778	USUV positive	routine diagnostics	< 10 negative	1:15	< 10 negative	0.07405	0.02685	0.27415	0.35365	0.0439
Table S10: Raw data of TBEV IgG antibody positive horse sera tested inEquad and Equad pre-absorption ELISAs:
Sample ID	IgG antibody status	Sample origin	ND50 titer in WNV virus neutralization test	ND50 titer in USUV virus neutralization test	ND50 titer in TBEV virus neutralization test	Mean OD value in WNV Equad ELISA	Mean OD value in WNV Equad pre-abs. ELISA	Mean OD value in USUV Equad ELISA	Mean OD value in USUV Equad pre-abs. ELISA	Mean OD value in TBEV Equad ELISA
P 1645	TBEV positive	field sera from NRL in 2013	not done, no circulation of WNV and USUV in that area in 2013		1:640	0.056775	not tested	0.0848	not tested	1.27855
P 1981	TBEV positive	field sera from NRL	< 10 negative	< 10 negative	1:60	0.04845	not tested	0.0523	not tested	0.4439
P 2004	TBEV positive	field sera from NRL	< 10 negative	< 10 negative	1:20	0.045275	not tested	0.049875	not tested	0.566375
P 2106	TBEV positive	field sera from NRL	< 10 negative	< 10 negative	1:320	0.043025	not tested	0.0484	not tested	0.50905
P 2116	TBEV positive	field sera from NRL	< 10 negative	< 10 negative	1:480	0.042025	not tested	0.0399	not tested	0.54275
P 2528	TBEV positive	routine diagnostics	< 10 negative	< 10 negative	1:2560	0.10745	not tested	0.151875	not tested	1.89162
P 2540	TBEV positive	routine diagnostics	< 10 negative	< 10 negative	1:960	0.055325	not tested	0.055625	not tested	1.5489
P 2459	TBEV positive	routine diagnostics	< 10 negative	< 10 negative	1:480	0.1405	not tested	0.154975	not tested	0.532
P 2467	TBEV positive	routine diagnostics	< 10 negative	< 10 negative	1:120	0.08045	not tested	0.11035	not tested	1.1707
P 2491	TBEV positive	routine diagnostics	< 10 negative	< 10 negative	1:60	0.039	not tested	0.04515	not tested	0.369575
P 2492	TBEV positive	routine diagnostics	< 10 negative	< 10 negative	1:40	0.0388	not tested	0.078775	not tested	0.3591
P 2493	TBEV positive	routine diagnostics	< 10 negative	< 10 negative	1:120	0.031275	not tested	0.116425	not tested	0.796
P 2495	TBEV positive	routine diagnostics	< 10 negative	< 10 negative	1:480	0.0482	not tested	0.0464	not tested	0.981925
P 2496	TBEV positive	routine diagnostics	< 10 negative	< 10 negative	1:960	0.06045	not tested	0.0607	not tested	1.7043
P 2497	TBEV positive	routine diagnostics	< 10 negative	< 10 negative	1:240	0.04115	not tested	0.03575	not tested	0.60615
P 2498	TBEV positive	routine diagnostics	< 10 negative	< 10 negative	1:160	0.05305	not tested	0.0675	not tested	0.593425
P 2499	TBEV positive	routine diagnostics	< 10 negative	< 10 negative	1:640	0.053525	not tested	0.0569	not tested	1.53555
P 2501	TBEV positive	routine diagnostics	< 10 negative	< 10 negative	1:40	0.115225	not tested	0.097525	not tested	0.357425
P 2502	TBEV positive	routine diagnostics	< 10 negative	< 10 negative	1:320	0.097325	not tested	0.13135	not tested	0.699075
P 2504	TBEV positive	routine diagnostics	< 10 negative	< 10 negative	1:90	0.053575	not tested	0.084175	not tested	1.22918
P 2505	TBEV positive	routine diagnostics	< 10 negative	< 10 negative	1:160	0.111375	not tested	0.1082	not tested	1.3183
P 2506	TBEV positive	routine diagnostics	< 10 negative	< 10 negative	1:480	0.11585	not tested	0.10175	not tested	1.7654
P 2507	TBEV positive	routine diagnostics	< 10 negative	< 10 negative	1:60	0.157925	not tested	0.15285	not tested	1.20665
P 2514	TBEV positive	routine diagnostics	< 10 negative	< 10 negative	1:240	0.1585	not tested	0.221025	not tested	2.1039
P 2524	TBEV positive	routine diagnostics	< 10 negative	< 10 negative	1:1920	0.18025	not tested	0.294125	not tested	2.4229
P 2525	TBEV positive	routine diagnostics	< 10 negative	< 10 negative	1:240	0.3016	not tested	0.2159	not tested	1.5027
P 2531	TBEV positive	routine diagnostics	< 10 negative	< 10 negative	1:80	0.06455	not tested	0.06265	not tested	1.46255
P 2532	TBEV positive	routine diagnostics	< 10 negative	< 10 negative	1:320	0.13035	not tested	0.136325	not tested	2.1928
P 2534	TBEV positive	routine diagnostics	< 10 negative	< 10 negative	1:160	0.088475	not tested	0.104075	not tested	0.7396
P 2535	TBEV positive	routine diagnostics	< 10 negative	< 10 negative	1:160	0.072825	not tested	0.072075	not tested	1.25345
P 2536	TBEV positive	routine diagnostics	< 10 negative	< 10 negative	1:100	0.070875	not tested	0.076025	not tested	0.647475
P 2538	TBEV positive	routine diagnostics	< 10 negative	< 10 negative	1:240	0.065	not tested	0.05675	not tested	1.516
P 2539	TBEV positive	routine diagnostics	< 10 negative	< 10 negative	1:480	0.1624	not tested	0.118175	not tested	2.16105
P 2544	TBEV positive	routine diagnostics	< 10 negative	< 10 negative	1:480	0.394375	not tested	0.1783	not tested	1.7439
P 2546	TBEV positive	routine diagnostics	< 10 negative	< 10 negative	1:320	0.0848	not tested	0.089075	not tested	1.43408
P 2494	TBEV positive	routine diagnostics	< 10 negative	< 10 negative	1:2560	0.10895	not tested	0.118675	not tested	1.56297
P 2500	TBEV positive	routine diagnostics	< 10 negative	< 10 negative	1:960	0.0662	not tested	0.156925	not tested	1.27597
Table S11: Raw data of Flavivirus IgG antibody negative horse sera tested in Equad and Equad pre-absorption ELISAs:
Sample ID	IgG antibody status	Sample origin	Mean OD value in WNV Equad ELISA	Mean OD value in WNV Equad pre-abs. ELISA	Mean OD value in USUV Equad ELISA	Mean OD value in USUV Equad pre-abs. ELISA	Mean OD value in TBEV Equad ELISA
P 1955	negative	routine diagnostics	0.02775	not tested	0.133225	not tested	0.0706
P 1956	negative	routine diagnostics	0.05125	not tested	0.124	not tested	0.0729
P 1958	negative	routine diagnostics	0.04735	not tested	0.056625	not tested	0.058025
P 1959	negative	routine diagnostics	0.0387	0.00915	0.038975	0.017325	0.064125
P 1960	negative	routine diagnostics	0.03605	0.0144	0.10675	0.1205	0.1801
P 1961	negative	routine diagnostics	0.02815	0.009875	0.044025	0.0269	0.055425
P 1962	negative	routine diagnostics	0.020425	not tested	0.026375	not tested	0.033775
P 1963	negative	routine diagnostics	0.027825	not tested	0.02925	not tested	0.055475
P 1964	negative	routine diagnostics	0.0358	0.0097	0.0582	0.0633	0.0448
P 1965	negative	routine diagnostics	0.11385	0.024075	0.086775	0.0884	0.043875
P 1966	negative	routine diagnostics	0.06685	0.010275	0.072975	0.026925	0.098775
P 1967	negative	routine diagnostics	0.03795	0.032325	0.0656	0.062925	0.049475
P 1968	negative	routine diagnostics	0.0363	0.012325	0.035775	0.02255	0.146575
P 1969	negative	routine diagnostics	0.04985	0.009375	0.038475	0.01665	0.081575
P 1970	negative	routine diagnostics	0.020425	0.008425	0.031625	0.011225	0.036725
P 1971	negative	routine diagnostics	0.073125	0.011675	0.082225	0.02705	0.107
P 1972	negative	routine diagnostics	0.05405	0.013775	0.056675	0.03635	0.113325
P 1973	negative	routine diagnostics	0.059125	0.008975	0.070525	0.04	0.0524
P 1974	negative	routine diagnostics	0.140925	0.020025	0.13095	0.06545	0.116
P 1975	negative	routine diagnostics	0.060875	0.0087	0.05345	0.018325	0.114475
P 1977	negative	routine diagnostics	0.063525	0.024675	0.078875	0.046575	0.12335
P 1978	negative	routine diagnostics	0.0892	0.012975	0.280675	0.191275	0.194175
P 1979	negative	routine diagnostics	0.09055	0.0073	0.1132	0.079825	0.1449
P 1980	negative	routine diagnostics	0.04225	0.004925	0.0285	0.012225	0.0465
P 1982	negative	routine diagnostics	0.1272	0.014275	0.13265	0.0286	0.195775
P 1983	negative	routine diagnostics	0.05755	0.007375	0.0687	0.01635	0.4215
P 1984	negative	routine diagnostics	0.05985	0.009175	0.066575	0.021725	0.128425
P 1985	negative	routine diagnostics	0.242175	0.025925	0.048025	0.01755	0.446125
P 1986	negative	routine diagnostics	0.0633	not tested	0.092575	not tested	0.116575
P 1987	negative	routine diagnostics	0.058575	not tested	0.059225	not tested	0.101025
P 1988	negative	routine diagnostics	0.05295	not tested	0.05655	not tested	0.068175
P 1989	negative	routine diagnostics	0.059925	not tested	0.080275	not tested	0.106325
P 1990	negative	routine diagnostics	0.14535	not tested	0.1433	not tested	0.19215
P 1991	negative	routine diagnostics	0.076775	not tested	0.096025	not tested	0.155025
P 1992	negative	routine diagnostics	0.078175	not tested	0.0757	not tested	0.086875
P 1993	negative	routine diagnostics	0.022575	not tested	0.035325	not tested	0.0394
P 1994	negative	routine diagnostics	0.223625	not tested	0.10305	not tested	0.125225
P 1995	negative	routine diagnostics	0.088225	not tested	0.07815	not tested	0.076125
P 1996	negative	routine diagnostics	0.05645	not tested	0.06305	not tested	0.10495
P 1997	negative	routine diagnostics	0.093175	not tested	0.086175	not tested	0.114
P 1998	negative	routine diagnostics	0.091525	not tested	0.06345	not tested	0.07045
